# Supplementary material for: Video-based Goniometer Applications for Measuring Knee Joint Angles during Walking in Neurological Patients: A Validity, Reliability and Usability Study
Source: Sensors (Basel). 2023 Feb 16;23(4):2232. doi: 10.3390/s23042232 (PMC9960424; doi:10.3390/s23042232)
Supplement: Supplementary file 1 [file sensors-23-02232-s001.zip]

Archive with 1 entries (1 files):
- sensors-2101002-supplementary.pdf
